# Supplementary material for: Effect of maternal gestational weight gain on offspring DNA methylation: a follow-up to the ALSPAC cohort study
Source: BMC Res Notes. 2015 Jul 29;8:321. doi: 10.1186/s13104-015-1286-6 (PMC4518864; doi:10.1186/s13104-015-1286-6)
Supplement: Additional file 2: — A table in Microsoft Excel format containing information regarding the regression model based on 0-18 week GWG. [file 13104_2015_1286_MOESM2_ESM.xlsx]

## Sheet: Ark1
Gene name	Accession	Region	CpG type	CpG site	SNP probe	SNP probe +10bp	Strand	Position	Chromosome	GWG_pvalue	GWG_qvalue
KCNK4	NM_001039496;NM_033310	TSS1500;3'UTR	Island	cg18502617			F	63823985	11	0.0738746	0.838287
KCNK4	NM_033310;NM_033310	5'UTR;1stExon	Island	cg01352108			R	63815280	11	0.191055	0.868879
KCNK4	NM_033310;NM_033310	5'UTR;1stExon	Island	cg01352108			R	63815454	11	0.191055	0.868879
KCNK4	NM_033310	TSS1500	N_Shore	cg22266877			R	63815126	11	0.272869	0.891921
KCNK4	NM_033310;NM_033310	5'UTR;1stExon	Island	cg06129498			F	63815513	11	0.165917	0.860001
KCNK4	NM_033310	5'UTR	Island	cg14576565			R	63816029	11	0.177415	0.864119
KCNK4	NM_033310;NM_001039496	Body;TSS1500	Island	cg26207878			R	63823344	11	0.356218	0.909648
KCNK4	NM_033310	5'UTR	S_Shore	cg10264188			R	63816985	11	0.401976	0.918227
KCNK4	NM_033310	5'UTR	Island	cg10028227			R	63815883	11	0.298277	0.898348
KCNK4	NM_001039496;NM_033310	TSS1500;3'UTR	Island	cg09026379	rs12803563		F	63823824	11	0.3428	0.906584
KCNK4	NM_033310;NM_001039496	Body;TSS1500	Island	cg23847700			R	63823342	11	0.202486	0.872797
KCNK4	NM_033310;NM_001039496	Body;TSS1500	N_Shore	cg16978571			F	63823201	11	0.174735	0.863615
KCNK4	NM_033310	5'UTR	Island	cg09396196			R	63815630	11	0.355136	0.909308
KCNK4	NM_033310	TSS200	N_Shore	cg25881850			R	63815280	11	0.85662	0.956692
KCNK4	NM_033310	Body	N_Shore	cg19846387			R	63821947	11	0.559245	0.937481
KCNK4	NM_033310	Body	N_Shelf	cg22747994			F	63820031	11	0.281046	0.894153
KCNK4	NM_033310	5'UTR	Island	cg12929567			R	63816170	11	0.665611	0.945995
KCNK4	NM_033310	Body	N_Shore	cg14437534			F	63821607	11	0.817169	0.954975
KCNK4	NM_033310	5'UTR	Island	cg10589249			R	63816055	11	0.651254	0.944774
KCNK4	NM_033310	TSS1500	N_Shore	cg13412615			F	63814383	11	0.425705	0.921867
KCNK4	NM_033310	Body	N_Shelf	cg13881637			F	63821303	11	0.737107	0.950945
KCNK4	NM_033310	5'UTR	Island	cg03784628			F	63816513	11	0.832954	0.95561
KCNK4	NM_033310	Body	N_Shore	cg04939630			R	63821523	11	0.988287	0.96199
KCNK4	NM_033310	5'UTR	Island	cg14673256			R	63815633	11	0.810998	0.954835
KCNK4	NM_033310	5'UTR	Island	cg13703584			R	63816492	11	0.855769	0.956624
KCNK4	NM_033310	TSS1500	N_Shore	cg08485565			R	63814347	11	0.571074	0.938469
MMP7	NM_002423	TSS1500		cg04059146			R	101907443	11	0.0794133	0.838287
MMP7	NM_002423;NM_002423	1stExon;5'UTR		cg25511807			F	101906648	11	0.446868	0.924673
MMP7	NM_002423	TSS200		cg17707274			R	101906733	11	0.349637	0.908123
MMP7	NM_002423	TSS1500		cg24963041			R	101907623	11	0.936628	0.960257
MMP7	NM_002423	Body		cg25812146			F	101901927	11	0.391572	0.916297
MMP7	NM_002423	TSS1500		cg20645973			R	101907301	11	0.740382	0.951034
MMP7	NM_002423	TSS200		cg01813071	rs11568819		F	101906826	11	0.939761	0.960376
NFKB1	NM_003998;NM_001165412	Body;Body		cg00790535			F	103701093	4	0.052222	0.836605
NFKB1	NM_003998;NM_001165412	Body;Body		cg12615753	rs4648097		F	103747137	4	0.126123	0.846734
NFKB1	NM_001165412;NM_003998	TSS200;TSS200	Island	cg06003169	rs72696119		F	103641492	4	0.200529	0.872008
NFKB1	NM_003998;NM_001165412	TSS1500;TSS1500	N_Shore	cg07830103			F	103641082	4	0.243336	0.885414
NFKB1	NM_003998;NM_001165412	5'UTR;5'UTR	S_Shore	cg01137708			F	103642400	4	0.192978	0.869631
NFKB1	NM_003998;NM_001165412	Body;Body		cg05343713		rs72696163	R	103677733	4	0.143728	0.852433
NFKB1	NM_003998;NM_001165412	TSS1500;TSS1500	Island	cg10189525			F	103641228	4	0.233769	0.882035
NFKB1	NM_003998;NM_001165412	Body;Body		cg04799232	rs34587686		F	103694868	4	0.629348	0.943285
NFKB1	NM_003998;NM_001165412	Body;Body		cg23885005			F	103739675	4	0.694683	0.948049
NFKB1	NM_003998;NM_001165412	5'UTR;5'UTR	S_Shelf	cg15409712			F	103645318	4	0.346287	0.90752
NFKB1	NM_003998;NM_001165412	5'UTR;5'UTR	S_Shore	cg09390974			R	103642524	4	0.542004	0.936103
NFKB1	NM_001165412;NM_003998	TSS200;TSS200	Island	cg03464689			F	103641461	4	0.604929	0.941255
NFKB1	NM_003998;NM_001165412	TSS1500;TSS1500	Island	cg24880057			R	103641278	4	0.460918	0.92616
NFKB1	NM_003998;NM_001165412	5'UTR;5'UTR	Island	cg05490963			R	103642178	4	0.545182	0.936475
NFKB1	NM_003998;NM_001165412	Body;Body		cg13727808			R	103718232	4	0.997594	0.962428
NFKB1	NM_003998;NM_001165412	TSS1500;TSS1500	N_Shore	cg01983105			R	103640256	4	0.918904	0.959308
NFKB1	NM_003998;NM_001165412	Body;Body		cg25663524			F	103708331	4	0.813852	0.954922
NFKB1	NM_001165412;NM_003998	3'UTR;3'UTR		cg25905215		rs41275743	R	103756904	4	0.544043	0.936298
NFKB1	NM_003998;NM_001165412	5'UTR;5'UTR	Island	cg00119197			F	103642006	4	0.978577	0.961548
TRPM5	NM_014555	Body		cg04691795			F	2387750	11	0.128653	0.847634
TRPM5	NM_014555	Body	N_Shelf	cg10172068			F	2387909	11	0.0490017	0.836605
TRPM5	NM_014555	Body	N_Shelf	cg26442852			R	2388179	11	0.114993	0.843132
TRPM5	NM_014555	TSS1500	S_Shelf	cg26103489			R	2401475	11	0.0515325	0.836605
TRPM5	NM_014555	Body	N_Shelf	cg04458972			F	2389430	11	0.0673654	0.836605
TRPM5	NM_014555	Body	S_Shore	cg11474811			F	2400445	11	0.0611151	0.836605
TRPM5	NM_014555	TSS1500	S_Shelf	cg26917665			F	2401061	11	0.0609496	0.836605
TRPM5	NM_014555	Body	N_Shore	cg25883561			R	2390727	11	0.232951	0.881998
TRPM5	NM_014555	TSS1500	S_Shelf	cg23493800	rs80289525		F	2401835	11	0.0867413	0.838902
TRPM5	NM_014555	Body	N_Shelf	cg03411376			R	2389296	11	0.264489	0.889575
TRPM5	NM_014555	TSS1500	S_Shelf	cg21802703			R	2402018	11	0.142728	0.851936
TRPM5	NM_014555	Body	N_Shore	cg11832717			R	2390794	11	0.181542	0.864838
TRPM5	NM_014555	TSS200	S_Shelf	cg24894353			F	2401038	11	0.512142	0.93285
TRPM5	NM_014555	Body	N_Shelf	cg13312195			R	2389533	11	0.838396	0.955896
TRPM5	NM_014555	Body	Island	cg09738410			F	2398880	11	0.684133	0.947527
TRPM5	NM_014555	TSS1500	S_Shelf	cg08919717	rs74360637		F	2401651	11	0.847072	0.956262
TRPM5	NM_014555	Body	N_Shore	cg05713486			R	2398472	11	0.525441	0.934316
TRPM5	NM_014555	Body	N_Shore	cg26419883			F	2390768	11	0.416486	0.920865
TRPM5	NM_014555	3'UTR	S_Shelf	cg13895830	rs7934729		R	2382688	11	0.749878	0.951628
TRPM5	NM_014555	Body	S_Shore	cg04089240			F	2394365	11	0.304707	0.89901
TRPM5	NM_014555	TSS1500	S_Shelf	cg20383794	rs80289525		F	2401847	11	0.242651	0.885012
TRPM5	NM_014555	Body	Island	cg17543973			F	2398739	11	0.600225	0.940721
TRPM5	NM_014555	Body	N_Shore	cg22081905			F	2398018	11	0.845099	0.956213
TRPM5	NM_014555	TSS1500	S_Shelf	cg16263801			F	2401442	11	0.851995	0.956447
TRPM5	NM_014555	TSS1500	S_Shelf	cg07882535			F	2401968	11	0.776349	0.952942
TRPM5	NM_014555	Body	N_Shore	cg02743674			R	2390044	11	0.897967	0.95846
TRPM5	NM_014555	3'UTR	S_Shelf	cg15861189			R	2382552	11	0.555382	0.937163
TRPM5	NM_014555	TSS1500	S_Shelf	cg10955576			R	2401129	11	0.679228	0.947118
TRPM5	NM_014555	TSS1500	S_Shelf	cg14664303		rs80289525	F	2401864	11	0.372858	0.912509
TRPM5	NM_014555	Body	Island	cg13552831			R	2392757	11	0.945425	0.96053
TRPM5	NM_014555	Body	N_Shelf	cg05969154			F	2395986	11	0.999934	0.962544
TRPM5	NM_014555	TSS1500	S_Shelf	cg25754143			F	2401892	11	0.800076	0.954227
TRPM5	NM_014555	TSS1500	S_Shelf	cg02426836			F	2401227	11	0.404037	0.918644
TRPM5	NM_014555	TSS1500	S_Shelf	cg16374193	rs74360637		F	2401640	11	0.898719	0.958501
TRPM5	NM_014555	1stExon	S_Shore	cg01581060			F	2400764	11	0.969191	0.961252
TRPM5	NM_014555	Body	Island	cg26204383			F	2392243	11	0.734752	0.95087
TRPM5	NM_014555	TSS1500	S_Shelf	cg05664472	rs34706079	rs77886454	F	2401364	11	0.581252	0.939111
TRPM5	NM_014555	TSS1500	S_Shelf	cg26767083			R	2401623	11	0.638891	0.943928
TRPM5	NM_014555	Body	Island	cg07995847			F	2393216	11	0.506264	0.93206
TRPM5	NM_014555	Body		cg16746901			R	2385007	11	0.550707	0.937006
TRPM5	NM_014555	Body	Island	cg13319938			R	2392827	11	0.651497	0.944858
TRPM5	NM_014555	Body	S_Shore	cg06595521		rs11826716	F	2394706	11	0.775124	0.952871
TRPM5	NM_014555	TSS1500	S_Shelf	cg06819298			R	2401792	11	0.479163	0.928579
TRPM5	NM_014555	Body	N_Shore	cg12576557			F	2397656	11	0.971783	0.961381
TRPM5	NM_014555	Body	N_Shore	cg27421742			F	2397717	11	0.956406	0.960826
TRPM5	NM_014555	Body	N_Shore	cg14200465			R	2397621	11	0.939832	0.960376
